# Supplementary material for: Recent Advances in Heavy Metal Stabilization and Resource Recovery from Municipal Solid Waste Incineration Fly Ash
Source: Toxics. 2025 Aug 20;13(8):695. doi: 10.3390/toxics13080695 (PMC12390417; doi:10.3390/toxics13080695)
Supplement: Supplementary file 1 [file toxics-13-00695-s001.zip]

Archive with 1 entries (1 files):
- toxics-3724061-supplementary.pdf
